# Supplementary material for: Comparative Study on the Effect of Phenolics and Their Antioxidant Potential of Freeze-Dried Australian Beach-Cast Seaweed Species upon Different Extraction Methodologies
Source: Pharmaceuticals (Basel). 2023 May 22;16(5):773. doi: 10.3390/ph16050773 (PMC10224432; doi:10.3390/ph16050773)
Supplement: Supplementary file 1 [file pharmaceuticals-16-00773-s001.zip]

Archive with 1 entries (1 files):
- pharmaceuticals-2395025-supplementary.pdf
